# Supplementary material for: Estimation of Full-Body Poses Using Only Five Inertial Sensors: An Eager or Lazy Learning Approach?
Source: Sensors (Basel). 2016 Dec 15;16(12):2138. doi: 10.3390/s16122138 (PMC5191118; doi:10.3390/s16122138)
Supplement: Supplementary file 1 [file sensors-16-02138-s001.zip]

Archive with 3 entries (2 files):
- Videos-update/
- Videos-update/EstimationOfFullBodyMovements.mp4
- Videos-update/MoCapRecordings.mp4
